# Supplementary material for: Novel Exon-Skipping Therapeutic Approach for the DMD Gene Based on Asymptomatic Deletions of Exon 49
Source: Genes (Basel). 2022 Jul 19;13(7):1277. doi: 10.3390/genes13071277 (PMC9323532; doi:10.3390/genes13071277)
Supplement: Supplementary file 1 [file genes-13-01277-s001.zip]

Archive with 1 entries (1 files):
- genes-1784593-supplementary.pdf
